# Supplementary material for: Trends in Melanoma Phase 3 Clinical Trials since 2010: Is there Hope for Advanced Melanoma Therapies beyond Approved Treatment Mechanisms?
Source: Cancers (Basel). 2022 Oct 22;14(21):5184. doi: 10.3390/cancers14215184 (PMC9658976; doi:10.3390/cancers14215184)
Supplement: Supplementary file 1 [file cancers-14-05184-s001.zip]

Archive with 1 entries (1 files):
- cancers-1956744-supplementary.xlsx
