# Supplementary material for: Trends in Melanoma Phase 3 Clinical Trials since 2010: Is there Hope for Advanced Melanoma Therapies beyond Approved Treatment Mechanisms?
Source: Cancers (Basel). 2022 Oct 22;14(21):5184. doi: 10.3390/cancers14215184 (PMC9658976; doi:10.3390/cancers14215184)
Supplement: Supplementary file 1 [file cancers-14-05184-s001.zip › cancers-1956744-supplementary.xlsx]

## Sheet: Sheet1
Trial identifier	Title	Official title	Surgery	Radiation	Drug and surgery/radiation therapy combination	Advance versus early	Systemic	Locoregional	Approved versus Exploratory mechanisms	Immunotherapy	Immunotherapy mechanism	Targeted therapy	Targeted therapy mechanism	Chemotherapy	Chemotherapy mechanism	Metabolic therapy	Metabolic therapy mechanism	"Others"	"Others" mechanism	Start date (Year)	Triple therapies using PD-1/ PD-L1/BRAF/MEK inhibitors	Neoadjuvant therapy	Adjuvant therapy	Metastatic therapy	Combination drug therapies	Trial status	Reason for termination/withdrawal of trial	Promising Exploratory mechanisms	Non promising Exploratory mechanisms	Funder type	Sponsor	Collaborator
NCT02460068	A Study of Fotemustine(FTM) Vs FTM and Ipilimumab (IPI) or IPI and Nivolumab in Melanoma Brain Metastasis	A Randomized, Phase III Study of Fotemustine Versus the Combination of Fotemustine and Ipilimumab or the Combination of Ipilimumab and Nivolumab in Patients With Metastatic Melanoma With Brain Metastasis				Advanced	Yes		Approved	Yes	ICI			Yes	Alkylating Agent					2012				Yes	Yes	Unknown status				Other / Industry	Italian Network for Tumor Biotherapy Foundation	Bristol-Myers Squibb
NCT03635983	A Study of NKTR-214 Combined With Nivolumab vs Nivolumab Alone in Participants With Previously Untreated Inoperable or Metastatic Melanoma	A Phase 3, Randomized, Open-label Study of NKTR-214 Combined With Nivolumab Versus Nivolumab in Participants With Previously Untreated Unresectable or Metastatic Melanoma				Advanced	Yes		Approved	Yes	ICI Cytokine									2018				Yes	Yes	Active, not recruiting				Industry	Bristol-Myers Squibb	Nektar Therapeutics
NCT00003641	High-Dose Interferon Alfa in Treating Patients With Stage II or Stage III Melanoma	Phase III Randomized Study of Four Weeks of High Dose Interferon Alfa-2b in Stage T2bN0, T3a-bN0, T4a-bN0, and T1-4, N1a,2a (Microscopic) Melanoma				Advanced	Yes		Approved	Yes	Cytokine									1998			Yes			Active, not recruiting				Other / NIH	ECOG-ACRIN Cancer Research Group	National Cancer Institute (NCI) Southwest Oncology Group Cancer and Leukemia Group B NCIC Clinical Trials Group Children's Oncology Group
NCT04410445	Study to Compare Adjuvant Immunotherapy of Bempegaldesleukin Combined With Nivolumab Versus Nivolumab After Complete Resection of Melanoma in Patients at High Risk for Recurrence	A Phase 3, Randomized, Open-label Study to Compare Adjuvant Immunotherapy of Bempegaldesleukin Combined With Nivolumab Versus Nivolumab After Complete Resection of Melanoma in Patients at High Risk for Recurrence (PIVOT-12)				Advanced	Yes		Approved	Yes	ICI Cytokine									2020			Yes		Yes	Active, not recruiting				Industry	Nektar Therapeutics	Bristol-Myers Squibb
CTRI/2018/02/011808	Personalized cancer therapy for Cancer	The assessment of potential benefits of molecular analysis and in vitro chemo response directed at opening treatment options for relapsed and refractory metastatic solid organ tumors.				Advanced	Yes		Approved	Yes		Yes		Yes						2017				Yes		Closed to Recruitment of Participants				Industry	Datar Cancer Genetics Limited
JPRN-UMIN000017494		A randomized phase III trial of adjuvant therapy with locoregional IFN-beta versus observation in stage II/III cutaneous melanoma (JCOG1309, J-FERON Trial)				Advanced		Yes	Approved	Yes	Cytokine									2015			Yes			No longer recruiting				Other	Japan Clinical Oncology Group (JCOG)	National Cancer Center
NCT01597908	Dabrafenib Plus Trametinib vs Vemurafenib Alone in Unresectable or Metastatic BRAF V600E/K Cutaneous Melanoma	A Phase III, Randomised, Open-label Study Comparing the Combination of the BRAF Inhibitor, Dabrafenib and the MEK Inhibitor, Trametinib to the BRAF Inhibitor Vemurafenib in Subjects With Unresectable (Stage IIIc) or Metastatic (Stage IV) BRAF V600E/K Mutation Positive Cutaneous Melanoma				Advanced	Yes		Approved			Yes	MAPK signaling pathway inhibitors							2012				Yes	Yes	Completed				Industry	Novartis Pharmaceuticals
NCT01245062	GSK1120212 vs Chemotherapy in Advanced or Metastatic BRAF V600E/K Mutation-positive Melanoma	A Phase III Randomized, Open-label Study Comparing GSK1120212 to Chemotherapy in Subjects With Advanced or Metastatic BRAF V600E/K Mutation-positive Melanoma				Advanced	Yes		Approved			Yes	MAPK signaling pathway inhibitors	yes	Alkylating agent					2010				Yes	Yes	Completed				Industry	GlaxoSmithKline
NCT01368276	An Extended Use Study of Safety and Efficacy of Talimogene Laherparepvec in Melanoma	An Extension Protocol to Evaluate the Efficacy and Safety of Extended Use Treatment With OncoVEX^GM-CSF for Eligible Melanoma Patients Participating in Study 005/05				Advanced		Yes	Approved	Yes	Oncolytic viral therapy									2010				Yes		Completed				Industry	BioVex Limited
NCT02905266	A Safety and Efficacy Study of Multiple Administration Regimens for Nivolumab Plus Ipilimumab in Subjects With Melanoma	Phase IIIb, Randomized, Study of Multiple Administration Regimens for Nivolumab Plus Ipilimumab in Subjects With Previously Untreated Unresectable or Metastatic Melanoma				Advanced	Yes		Approved	Yes	ICI									2016				Yes	Yes	Completed				Industry	Bristol-Myers Squibb
NCT03068455	An Investigational Immuno-therapy Study of Nivolumab Combined With Ipilimumab Compared to Nivolumab by Itself After Complete Surgical Removal of Stage IIIb/c/d or Stage IV Melanoma	A Phase 3, Randomized Study of Adjuvant Immunotherapy With Nivolumab Combined With Ipilimumab Versus Nivolumab Monotherapy After Complete Resection of Stage IIIb/c/d or Stage IV Melanoma				Advanced	Yes		Approved	Yes	ICI									2017			Yes		Yes	Completed				Industry	Bristol-Myers Squibb
NCT02427893	Trial of Vemurafenib and Cobimetinib in Patients With Advanced BRAFV600 Mutant Melanoma	An Exploratory Study of the Immunological Effects of Vemurafenib and Cobimetinib, Administered Alone and in Combination, in Subjects With Advanced BRAF V600E/K Mutant Melanoma				Advanced	Yes		Approved			Yes	MAPK signaling pathway inhibitors							2015				Yes	Yes	Withdrawn	No patients were enrolled			Other / Industry	Sidney Kimmel Comprehensive Cancer Center at Johns Hopkins	Genentech, Inc.
NCT02545075	A Comparative Study in Chinese Subjects With Chemotherapy NaÃ¯ve Stage IV Melanoma Receiving Ipilimumab (3 mg/kg) vs. Dacarbazine	A Randomized, Open-Label, Two-arm, Comparative Study in Chinese Subjects With Chemotherapy Naïve Stage IV Melanoma Receiving Ipilimumab (3 mg/kg) vs. Dacarbazine				Advanced	Yes		Approved	Yes	ICI			Yes	Alkylating agent					2015				Yes		Completed				Industry	Bristol-Myers Squibb
NCT02714218	A Study of Two Different Dose Combinations of Nivolumab in Combination With Ipilimumab in Subjects With Previously Untreated, Unresectable or Metastatic Melanoma	Phase IIIb/IV, Randomized, Double Blinded, Study of Nivolumab 3 mg/kg in Combination With Ipilimumab 1 mg/kg vs Nivolumab 1 mg/kg in Combination With Ipilimumab 3 mg/kg in Subjects With Previously Untreated, Unresectable or Metastatic Melanoma				Advanced	Yes		Approved	Yes	ICI									2016				Yes	Yes	Completed				Industry	Bristol-Myers Squibb
NCT02599402	Nivolumab Combined With Ipilimumab Followed by Nivolumab Monotherapy as First-Line Treatment for Patients With Advanced Melanoma	Clinical Trial of Nivolumab (BMS-936558) Combined With Ipilimumab Followed by Nivolumab Monotherapy as First-Line Therapy of Subjects With Histologically Confirmed Stage III (Unresectable) or Stage IV Melanoma CheckMate 401: CHECKpoint Pathway and nivoluMAb Clinical Trial Evaluation 401				Advanced	Yes		Approved	Yes	ICI									2015				Yes	Yes	Completed				Industry	Bristol-Myers Squibb
NCT02263508	Pembrolizumab With or Without Talimogene Laherparepvec or Talimogene Laherparepvec Placebo in Unresected Melanoma (KEYNOTE-034)	A Phase 1b/3, Multicenter, Trial of Talimogene Laherparepvec in Combination With Pembrolizumab (MK-3475) for Treatment of Unresectable Stage IIIB to IVM1c Melanoma (MASTERKEY-265/KEYNOTE-034)				Advanced	Yes	Yes	Approved	Yes	ICI Oncolytic viral therapy									2014				Yes	Yes	Terminated	No survival benefits			Industry	Amgen	Merck Sharp & Dohme LLC
NCT01584648	A Study Comparing Trametinib and Dabrafenib Combination Therapy to Dabrafenib Monotherapy in Subjects With BRAF-mutant Melanoma	A Phase III, Randomized, Double-blinded Study Comparing the Combination of the BRAF Inhibitor, Dabrafenib and the MEK Inhibitor, Trametinib to Dabrafenib and Placebo as First-line Therapy in Subjects With Unresectable (Stage IIIC) or Metastatic (Stage IV) BRAF V600E/K Mutation-positive Cutaneous Melanoma				Advanced	Yes		Approved			Yes	MAPK signaling pathway inhibitors							2012				Yes	Yes	Completed				Industry	Novartis Pharmaceuticals
NCT01721772	Study of Nivolumab (BMS-936558) Compared With Dacarbazine in Untreated, Unresectable, or Metastatic Melanoma	A Phase 3, Randomized, Double-Blind Study of BMS-936558 vs Dacarbazine in Subjects With Previously Untreated, Unresectable or Metastatic Melanoma				Advanced	Yes		Approved	Yes	ICI									2013				Yes		Completed				Industry	Bristol-Myers Squibb
NCT01689519	A Study Comparing Vemurafenib Versus Vemurafenib Plus Cobimetinib in Participants With Metastatic Melanoma	A Phase III, Double-Blind, Placebo-Controlled Study of Vemurafenib Versus Vemurafenib Plus GDC-0973 in Previously Untreated BRAF^600-Mutation Positive Patients With Unresectable Locally Advanced or Metastatic Melanoma				Advanced	Yes		Approved			Yes	MAPK signaling pathway inhibitors							2013				Yes	Yes	Completed				Industry	Hoffmann-La Roche
NCT01667419	A Study of Vemurafenib Adjuvant Therapy in Participants With Surgically Resected Cutaneous BRAF-Mutant Melanoma	A Phase III, Randomized, Double-Blind, Placebo-Controlled Study of Vemurafenib (RO5185426) Adjuvant Therapy in Patients With Surgically Resected, Cutaneous BRAF-Mutant Melanoma at High Risk for Recurrence				Advanced	Yes		Approved			Yes	MAPK signaling pathway inhibitors							2012			Yes			Completed				Industry	Hoffmann-La Roche
NCT01866319	Study to Evaluate the Safety and Efficacy of Two Different Dosing Schedules of Pembrolizumab (MK-3475) Compared to Ipilimumab in Participants With Advanced Melanoma (MK-3475-006/KEYNOTE-006)	A Multicenter, Randomized, Controlled, Three-Arm, Phase III Study to Evaluate the Safety and Efficacy of Two Dosing Schedules of Pembrolizumab (MK-3475) Compared to Ipilimumab in Patients With Advanced Melanoma				Advanced	Yes		Approved	Yes	ICI									2013				Yes		Completed				Industry	Merck Sharp & Dohme LLC
NCT01515189	Phase 3 Trial in Subjects With Metastatic Melanoma Comparing 3 mg/kg Ipilimumab Versus 10 mg/kg Ipilimumab	A Randomized Double-Blind Phase III Study of Ipilimumab Administered at 3 mg/kg Versus at 10 mg /kg in Subjects With Previously Treated or Untreated Unresectable or Metastatic Melanoma				Advanced	Yes		Approved	Yes	ICI									2012				Yes		Completed				Industry	Bristol-Myers Squibb
NCT01307397	A Study of Vemurafenib in Participants With Metastatic Melanoma	An Open-Label, Multicenter Study to Assess the Safety of RO5185426 (Vemurafenib) in Patients With Metastatic Melanoma				Advanced	Yes		Approved			Yes	MAPK signaling pathway inhibitors							2011				Yes		Completed				Industry	Hoffmann-La Roche
NCT01763164	Study Comparing the Efficacy of MEK162 Versus Dacarbazine in Unresectable or Metastatic NRAS Mutation-positive Melanoma	The NEMO Trial (NRAS Melanoma and MEK Inhibitor):A Randomized Phase III, Open Label, Multicenter, Two-arm Study Comparing the Efficacy of MEK162 Versus Dacarbazine in Patients With Advanced Unresectable or Metastatic NRAS Mutation-positive Melanoma				Advanced	Yes		Approved			Yes	MAPK signaling pathway inhibitors							2013				Yes		Completed				Industry	Pfizer
NCT01006980	A Study of Vemurafenib (RO5185426) in Comparison With Dacarbazine in Previously Untreated Patients With Metastatic Melanoma (BRIM 3)	BRIM 3: A Randomized, Open-Label, Controlled, Multicenter, Phase III Study in Previously Untreated Patients With Unresectable Stage IIIC or Stage IV Melanoma With V600E BRAF Mutation Receiving Vemurafenib (RO5185426) or Dacarbazine				Advanced	Yes		Approved			Yes	MAPK signaling pathway inhibitors							2010				Yes		Completed				Industry	Hoffmann-La Roche
NCT03273153	A Study of Cobimetinib Plus Atezolizumab Versus Pembrolizumab in Participants With Previously Untreated Advanced BRAFv600 Wild-Type Melanoma	A Phase III, Open-Label, Multicenter, Two Arm, Randomized Study to Investigate the Efficacy and Safety of Cobimetinib Plus Atezolizumab Versus Pembrolizumab in Patients With Previously Untreated Advanced BRAF V600 Wild-Type Melanoma				Advanced	Yes		Approved			Yes	MAPK signaling pathway inhibitors							2017				Yes	Yes	Completed				Industry	Hoffmann-La Roche
NCT03551626	Study of Dabrafenib+Trametinib in the Adjuvant Treatment of Stage III BRAF V600+ Melanoma After Complete Resection to Evaluate the Impact on Pyrexia Related Outcomes	COMBI-APlus: Open-label, Phase IIIb Study of Dabrafenib in COMBInation With Trametinib in the Adjuvant Treatment of Stage III BRAF V600 Mutation-positive Melanoma After Complete Resection to Evaluate the Impact on Pyrexia Related Outcomes of an Adapted Pyrexia AE-management Algorithm (Plus)				Advanced	Yes		Approved			Yes	MAPK signaling pathway inhibitors							2018			Yes		Yes	Completed				Industry	Novartis Pharmaceuticals
NCT01227889	A Study Comparing GSK2118436 to Dacarbazine (DTIC) in Previously Untreated Subjects With BRAF Mutation Positive Advanced (Stage III) or Metastatic (Stage IV) Melanoma	A Phase III Randomized, Open-label Study Comparing GSK2118436 to Dacarbazine (DTIC) in Previously Untreated Subjects With BRAF Mutation Positive Advanced (Stage III) or Metastatic (Stage IV) Melanoma				Advanced	Yes		Approved			Yes	MAPK signaling pathway inhibitors	Yes	Alkylating agent					2010				Yes	Yes	Completed				Industry	GlaxoSmithKline
NCT03430297	A Phase â…¢ Study to Investigate Toripalimab Versus Dacarbazine as the First Line Therapy for Unresectable or Metastatic Melanoma	A Randomized, Controlled, Multi-center, Phase Ⅲ Clinical Study to Investigate Recombinant Humanized Anti-PD-1 Monoclonal Antibody Injection Toripalimab (JS001) Versus Dacarbazine as the First Line Therapy for Unresectable or Metastatic Melanoma				Advanced	Yes		Approved	Yes	ICI									2018				Yes		Recruiting				Other	Shanghai Junshi Bioscience Co., Ltd.
NCT01909453	Study Comparing Combination of LGX818 Plus MEK162 Versus Vemurafenib and LGX818 Monotherapy in BRAF Mutant Melanoma	A 2-part Phase III Randomized, Open Label, Multicenter Study of LGX818 Plus MEK162 Versus Vemurafenib and LGX818 Monotherapy in Patients With Unresectable or Metastatic BRAF V600 Mutant Melanoma				Advanced	Yes		Approved			Yes	MAPK signaling pathway inhibitors							2013				Yes	Yes	Active, not recruiting				Industry	Pfizer
NCT04949113	Neoadjuvant Ipilimumab Plus Nivolumab Versus Standard Adjuvant Nivolumab in Macroscopic Stage III Melanoma	Multicenter Phase 3 Trial Comparing Neoadjuvant Ipilimumab Plus Nivolumab Versus Standard Adjuvant Nivolumab in Macroscopic Stage III Melanoma - NADINA				Advanced	Yes		Approved	Yes	ICI	Yes	MAPK signaling pathway inhibitors							2021		Yes			Yes	Recruiting				Other / Industry	The Netherlands Cancer Institute	Bristol-Myers Squibb
NCT02908672	A Study of Atezolizumab Plus Cobimetinib and Vemurafenib Versus Placebo Plus Cobimetinib and Vemurafenib in Previously Untreated BRAFv600 Mutation-Positive Patients With Metastatic or Unresectable Locally Advanced Melanoma	A Phase III, Double-Blinded, Randomized, Placebo-Controlled Study of Atezolizumab Plus Cobimetinib and Vemurafenib Versus Placebo Plus Cobimetinib and Vemurafenib in Previously Untreated BRAFV600 Mutation-Positive Patients With Unresectable Locally Advanced or Metastatic Melanoma				Advanced	Yes		Approved	Yes	ICI	Yes	MAPK signaling pathway inhibitors							2017	Yes			Yes	Yes	Active, not recruiting				Industry	Hoffmann-La Roche
NCT02362594	Study of Pembrolizumab (MK-3475) Versus Placebo After Complete Resection of High-Risk Stage III Melanoma (MK-3475-054/1325-MG/KEYNOTE-054)	Adjuvant Immunotherapy With Anti-PD-1 Monoclonal Antibody Pembrolizumab (MK-3475) Versus Placebo After Complete Resection of High-risk Stage III Melanoma: A Randomized, Double- Blind Phase 3 Trial of the EORTC Melanoma Group				Advanced	Yes		Approved	Yes	ICI									2015			Yes			Active, not recruiting				Industry / Other	Merck Sharp & Dohme LLC	European Organisation for Research and Treatment of Cancer
NCT02821013	Duration of Anti-PD-1 Therapy in Metastatic Melanoma	A Randomized Phase III Trial of the Duration of Anti-PD-1 Therapy in Metastatic Melanoma				Advanced	Yes		Approved	Yes	ICI									2016				Yes		Recruiting				Other	Canadian Cancer Trials Group	Melanoma and Skin Cancer Trials Limited
NCT02388906	Efficacy Study of Nivolumab Compared to Ipilimumab in Prevention of Recurrence of Melanoma After Complete Resection of Stage IIIb/c or Stage IV Melanoma	A Phase 3, Randomized, Double-blind Study of Adjuvant Immunotherapy With Nivolumab Versus Ipilimumab After Complete Resection of Stage IIIb/c or Stage IV Melanoma in Subjects Who Are at High Risk for Recurrence (CheckMate 238: CHECKpoint Pathway and nivoluMAb Clinical Trial Evaluation 238)				Advanced	Yes		Approved	Yes	ICI									2015			Yes			Active, not recruiting				Industry	Bristol-Myers Squibb	Ono Pharmaceutical Co. Ltd
NCT01844505	Phase 3 Study of Nivolumab or Nivolumab Plus Ipilimumab Versus Ipilimumab Alone in Previously Untreated Advanced Melanoma (CheckMate 067)	A Phase 3, Randomized, Double-Blind Study of Nivolumab Monotherapy or Nivolumab Combined With Ipilimumab Versus Ipilimumab Monotherapy in Subjects With Previously Untreated Unresectable or Metastatic Melanoma				Advanced	Yes		Approved	Yes	ICI									2013				Yes	Yes	Active, not recruiting				Industry	Bristol-Myers Squibb
NCT01721746	A Study to Compare BMS-936558 to the Physician's Choice of Either Dacarbazine or Carboplatin and Paclitaxel in Advanced Melanoma Patients That Have Progressed Following Anti-CTLA-4 Therapy (CheckMate 037)	A Randomized Open-Label Phase 3 Trial of BMS-936558 (Nivolumab) Versus Investigator's Choice in Advanced (Unresectable or Metastatic) Melanoma Patients Progressing Post Anti-CTLA-4 Therapy				Advanced	Yes		Approved	Yes	ICI									2012				Yes		Active, not recruiting				Industry	Bristol-Myers Squibb
NCT01274338	Ipilimumab or High-Dose Interferon Alfa-2b in Treating Patients With High-Risk Stage III-IV Melanoma That Has Been Removed by Surgery	A Phase III Randomized Study of Adjuvant Ipilimumab Anti-CTLA4 Therapy Versus High-Dose Interferon a-2b for Resected High Risk Melanoma				Advanced	Yes		Approved	Yes	ICI Cytokine									2011			Yes			Active, not recruiting				NIH	National Cancer Institute (NCI)
NCT02224781	Dabrafenib and Trametinib Followed by Ipilimumab and Nivolumab or Ipilimumab and Nivolumab Followed by Dabrafenib and Trametinib in Treating Patients With Stage III-IV BRAFV600 Melanoma	DREAMseq (Doublet, Randomized Evaluation in Advanced Melanoma Sequencing) a Phase III Trial				Advanced	Yes		Approved	Yes	ICI	Yes	MAPK signaling pathway inhibitors							2015				Yes	Yes	Active, not recruiting				NIH	National Cancer Institute (NCI)
NCT02506153	High-Dose Recombinant Interferon Alfa-2B, Ipilimumab, or Pembrolizumab in Treating Patients With Stage III-IV High Risk Melanoma That Has Been Removed by Surgery	A Phase III Randomized Trial Comparing Physician/Patient Choice of Either High Dose Interferon or Ipilimumab to MK-3475 (Pembrolizumab) in Patients With High Risk Resected Melanoma				Advanced	Yes		Approved	Yes	ICI									2015			Yes			Active, not recruiting				NIH	National Cancer Institute (NCI)
NCT05078047	Study Comparing the Standard Administration of IO Versus the Same IO Administered Each 3 Months in Patients With Metastatic Cancer in Response After 6 Months of Standard IO	Randomized Phase III Trial of Standard Immunotherapy (IO) by Checkpoint Inhibitors, Versus Reduced Dose Intensity of IO in Patients With Metastatic Cancer in Response After 6 Months of Standard IO				Advanced	Yes		Approved	Yes	ICI									2022				Yes		Not yet recruiting				Other	UNICANCER
NCT04157985	Evaluation of the Length of Treatment With PD-1/PD-L1 Inhibitors in Patients With Advanced Solid Tumors	A Randomized Non-inferiority Trial Evaluating the Length of Treatment With PD-1/PD-L1 Inhibitors in Patients With Advanced Solid Tumors				Advanced	Yes		Approved	Yes	ICI									2019				Yes	Yes	Recruiting				Other	Antoinette J Wozniak, MD
NCT03755739	Trans-Artery/Intra-Tumor Infusion of Checkpoint Inhibitors for Immunotherapy of Advanced Solid Tumors	A Phase II/III Trial of Comparison of Benefit of Administration of Checkpoint Inhibitors Via Artery or Fine Needle to Tumor Versus Vein for Immunotherapy of Advanced Solid Tumors				Advanced		Yes	Approved	Yes	ICI									2018				Yes		Recruiting				Other	Second Affiliated Hospital of Guangzhou Medical University
NCT02416232		An open label non randomized access study of Trametinib for patients with advanced unresectable (stage IIIc) or distant metastatic (stage IV) BRAF V600E/K mutation positive cutaneous melanoma				Advanced	Yes		Approved			Yes	MAPK signaling pathway inhibitors							2015				Yes	Yes	No longer available/Expanded access				Industry	GlaxoSmithKline
NCT02297529	Expanded Access Study of Talimogene Laherparepvec of Subjects in Europe with late stage Melanoma	A Phase 3b, Multicenter, Open-label, Single-arm, Expanded Access Protocol of Talimogene Laherparepvec for the Treatment of Subjects in Europe With Unresected Stage IIIB to IVM1c Melanoma				Advanced		Yes	Approved	Yes	Oncolytic viral therapy									2014				Yes		COmpleted				Industry	Amgen
2014-001558-40		Expanded Access Study of MEK162 in Metastatic or Unresectable NRAS Mutation-positive Melanoma				Advanced	Yes		Approved			Yes	MAPK signaling pathway inhibitors							2014				Yes		Ongoing				Other	Uzsoki Hospital
NCT04657991	A Clinical Trial of Three Study Medicines (Encorafenib, Binimetinib, and Pembrolizumab) in Patients With Advanced or Metastatic Melanoma	A Phase 3, Randomized, Double-blind Study of Encorafenib and Binimetinib Plus Pembrolizumab Versus Placebo Plus Pembrolizumab in Participants With BRAF V600E/K Mutation-Positive Metastatic OR Unresectable Locally Advanced Melanoma				Advanced	Yes		Approved	Yes	ICI	Yes	MAPK signaling pathway inhibitors							2021	Yes			Yes	Yes	Recruiting				Industry	Pfizer	Merck Sharp & Dohme LLC
NCT05297565	A Study to Compare Nivolumab Administered Subcutaneously vs Intravenous in Melanoma Participants Following Complete Resection (CheckMate-6GE)	A Phase 3, Open Label, Randomized, Non-Inferiority Pharmacokinetic Study of Nivolumab Administered Subcutaneously (Nivo SC) Versus Intravenous Administration of Nivolumab in Participants With Stage IIIA/B/C/D or Stage IV Adjuvant Melanoma Following Complete Resection				Advanced	Yes		Approved	Yes	ICI									2022			Yes			Recruiting				Industry	Bristol-Myers Squibb
NCT02967692	A Study of the Anti-PD1 Antibody PDR001, in Combination With Dabrafenib and Trametinib in Advanced Melanoma (COMBI-i)	A Randomized, Double-blind, Placebo-controlled, Phase III Study Comparing the Combination of PDR001, Dabrafenib and Trametinib Versus Placebo, Dabrafenib and Trametinib in Previously Untreated Patients With Unresectable or Metastatic BRAF V600 Mutant Melanoma				Advanced	Yes		Approved	Yes	ICI	Yes	MAPK signaling pathway inhibitors							2017				Yes	Yes	Active, not recruiting				Industry	Novartis Pharmaceuticals
NCT01682083	Dabrafenib With Trametinib in the Adjuvant Treatment of High-risk BRAF V600 Mutation-positive Melanoma (COMBI-AD). (COMBI-AD)	COMBI-AD: A Phase III Randomized Double Blind Study of Dabrafenib (GSK2118436) in COMBInation With Trametinib (GSK1120212) Versus Two Placebos in the ADjuvant Treatment of High-risk BRAF V600 Mutation-positive Melanoma After Surgical Resection				Advanced	Yes		Approved			Yes	MAPK signaling pathway inhibitors							2013			Yes		Yes	Active, not recruiting				Industry	Novartis Pharmaceuticals
NCT03567889	Efficacy of Daromun Neoadjuvant Intratumoral Treatment in Clinical Stage IIIB/C Melanoma Patients	An Open-Label, Randomized, Controlled Multi-Center Study of The Efficacy of Daromun (L19IL2 + L19TNF) Neoadjuvant Intratumoral Treatment Followed by Surgery and Adjuvant Therapy Versus Surgery and Adjuvant Therapy in Clinical Stage IIIB/C Melanoma Patients				Advanced		Yes	Exploratory	Yes	Cytokine									2018		Yes				Recruiting				Industry	Philogen S.p.A.
NCT02938299	Neoadjuvant L19IL2/L19TNF- Pivotal Study	A Pivotal Phase III, Open-label, Randomized, Controlled Multi-center Study of the Efficacy of L19IL2/L19TNF Neoadjuvant Intratumoral Treatment Followed by Surgery Versus Surgery Alone in Clinical Stage III B/C Melanoma Patients				Advanced		Yes	Exploratory	Yes	Cytokine									2016		Yes				Recruiting				Industry	Philogen S.p.A.
NCT02752074	A Phase 3 Study of Pembrolizumab + Epacadostat or Placebo in Subjects With Unresectable or Metastatic Melanoma (Keynote-252 / ECHO-301)	A Phase 3 Randomized, Double-Blind, Placebo-Controlled Study of Pembrolizumab (MK-3475) in Combination With Epacadostat or Placebo in Subjects With Unresectable or Metastatic Melanoma (Keynote-252 / ECHO-301)				Advanced	Yes		Exploratory	Yes	ICI					Yes	IDO-1 inhibitors			2016				Yes	Yes	Completed			Yes	Industry	Incyte Corporation	Merck Sharp & Dohme LLC
NCT03445533	A Study of IMO-2125 in Combination With Ipilimumab Versus Ipilimumab Alone in Subjects With Anti-PD-1 Refractory Melanoma (ILLUMINATE-301)	A Randomized Phase 3 Comparison of IMO-2125 With Ipilimumab Versus Ipilimumab Alone in Subjects With Anti-PD-1 Refractory Melanoma (ILLUMINATE-301)				Advanced	Yes	Yes	Exploratory	Yes	ICI Cytokine									2018				Yes	Yes	Terminated	Lack of efficacy		Yes	Industry	Idera Pharmaceuticals, Inc.	Bristol-Myers Squibb
NCT01280565	Masitinib in Non-Resectable or Metastatic Stage 3/4 Melanoma Carrying a Mutation in the Juxta Membrane Domain of c-Kit	A Prospective, Multicenter, Randomized, Open-label, Active Controlled, Two-parallel Groups, Phase 3 Study to Compare the Efficacy and Safety of Masitinib at 7.5 mg/kg/Day to Dacarbazine in the Treatment of Patients With Non-resectable or Metastatic Stage 3 or Stage 4 Melanoma Carrying a Mutation in the Juxta Membrane Domain of C-kit				Advanced	Yes		Exploratory			Yes	Multiple tyrosine kinase inhibitor							2011				Yes		Terminated	Sponsor decision based on portfolio prioritization			Industry	AB Science
NCT00477906	M-Vax + Low Dose Interleukin-2 Versus Placebo Vaccine in Metastatic Melanoma in Patients With Stage IV Melanoma	Comparison of M-Vax Plus Low Dose Interleukin-2 Versus Placebo Vaccine Plus Low Dose Interleukin-2 in Patients With Stage IV Melanoma				Advanced	Yes		Exploratory	Yes	Cytokine Vaccine T cell Immunostimulatory			Yes	Alkylating Agent					2016				Yes	Yes	Unknown status		Yes		Industry	AVAX Technologies
NCT01546571	Study of a Melanoma Vaccine in Stage IIb, IIc, and III Melanoma Patients	A Multicenter, Double-blind, Placebo-controlled, Adaptive Phase 3 Trial of POL-103A Polyvalent Melanoma Vaccine in Post-resection Melanoma Patients With a High Risk of Recurrence				Advanced	Yes		Exploratory	Yes	Vaccine									2012			Yes			Terminated	Planned interim analysis showed a strong signal of efficacy in a pre-specified patient population. Fast track designation was granted and a new, redesigned pivotal trial will be conducted.		Yes	Industry	Polynoma LLC
NCT01875653	Autologous Dendritic Cell-Tumor Cell Immunotherapy for Metastatic Melanoma	Phase III, Randomized, Double-Blind, Multicenter Trial of Autologous Dendritic Cells and Irradiated Autologous Tumor Cells In Granulocyte-Macrophage Colony-Stimulating Factor (GM-CSF) vs. Autologous Peripheral Blood Mononuclear Cells (PBMCs) In GM-CSF for The Treatment Of Metastatic Melanoma				Advanced	Yes		Exploratory	Yes	Cytokine Vaccine ACT									2014				Yes	Yes	Terminated	Missing			Industry	Caladrius Biosciences, Inc.
NCT02288897	PV-10 vs Chemotherapy or Oncolytic Viral Therapy for Treatment of Locally Advanced Cutaneous Melanoma	PV-10 Intralesional Injection vs Systemic Chemotherapy or Oncolytic Viral Therapy for Treatment of Locally Advanced Cutaneous Melanoma				Advanced		Yes	Exploratory									Yes	Lysosomal disruption PV-10	2015				Yes		Terminated	Inadequate rate of enrollment		Yes	Industry	Provectus Biopharmaceuticals, Inc.
NCT01861938	Modified Melanoma Vaccine for High Risk or Low Residual Disease Patients	Allogeneic Vaccine Modified to Express HLA A2/4-1BB Ligand for High Risk or Low Residual Disease Melanoma Patients				Advanced	Yes		Exploratory	Yes	Vaccine									2013			Yes			Unknown status				Other	Hadassah Medical Organization
NCT05002569	A Study to Assess Adjuvant Immunotherapy With Relatlimab and Nivolumab Versus Nivolumab Alone After Complete Resection of Stage III-IV Melanoma	A Phase 3, Randomized, Double-blind Study of Adjuvant Immunotherapy With Relatlimab and Nivolumab Fixed-dose Combination Versus Nivolumab Monotherapy After Complete Resection of Stage III-IV Melanoma				Advanced	Yes		Exploratory	Yes	ICI									2021			Yes		Yes	Recruiting				Industry	Bristol-Myers Squibb
NCT05155254	IO102-IO103 in Combination With Pembrolizumab Versus Pembrolizumab Alone in Advanced Melanoma (IOB-013 / KN-D18)	An Open-label, Randomized, Phase 3 Clinical Trial of IO102-IO103 in Combination With Pembrolizumab Versus Pembrolizumab Alone in Patients With Previously Untreated, Unresectable, or Metastatic (Advanced) Melanoma (IO102-IO103-013 / MK3475-D18)				Advanced	Yes		Exploratory	Yes	ICI Vaccine									2021				Yes	Yes	Recruiting				Industry / Other	IO Biotech	Syneos Health Merck Sharp & Dohme LLC
NCT02278887	Study Comparing TIL to Standard Ipilimumab in Patients With Metastatic Melanoma	Randomized Phase III Study Comparing a Non-myeloablative Lymphocyte Depleting Regimen of Chemotherapy Followed by Infusion of Tumor Infiltrating Lymphocytes and Interleukin-2 to Standard Ipilimumab Treatment in Metastatic Melanoma				Advanced	Yes		Exploratory	Yes	ACT									2014				Yes		Recruiting				Other	The Netherlands Cancer Institute	Copenhagen University Hospital at Herlev
NCT03820986	Safety and Efficacy Study of Pembrolizumab (MK-3475) Combined With Lenvatinib (MK-7902/E7080) as First-line Intervention in Adults With Advance Melanoma (MK-7902-003/E7080-G000-312/LEAP-003)	A Phase 3 Randomized, Placebo-controlled Trial to Evaluate the Safety and Efficacy of Pembrolizumab (MK-3475) and Lenvatinib (E7080/MK-7902) Versus Pembrolizumab Alone as First-line Intervention in Participants With Advanced Melanoma (LEAP-003)				Advanced	Yes		Exploratory	Yes	ICI	Yes	Anti-VEGFR							2019				Yes	Yes	Active, not recruiting				Industry	Merck Sharp & Dohme LLC	Eisai Inc.
NCT02993315	Melanoma Patients Immunized With Natural DenDritic Cells	A Randomized, Double--Blind, Placebo-Controlled Phase III Study to Evaluate Active Immunization in Adjuvant Therapy of Patients With Stage IIIB and IIIC Melanoma With Natural Dendritic Cells Pulsed With Synthetic Peptides.				Advanced		Yes	Exploratory	Yes	Vaccine									2016			Yes			Active, not recruiting				Other	Radboud University Medical Center	Dutch National Health Care Institute ZonMw: The Netherlands Organisation for Health Research and Development
NCT01748448	Vitamin D Supplementation in Cutaneous Malignant Melanoma Outcome	Vitamin D Supplementation in Cutaneous Malignant Melanoma Outcome				Advanced	Yes		Exploratory									Yes	Cell cycle inhibitors/vitamin D	2012			Yes			Recruiting				Other	Universitaire Ziekenhuizen Leuven	KU Leuven
NCT04674683	Study Comparing Investigational Drug HBI-8000 Combined With Nivolumab vs. Nivolumab in Patients With Advanced Melanoma	A Multicenter, Randomized, Double-Blind Phase 3 Study of HBI-8000 Combined With Nivolumab Versus Placebo With Nivolumab in Patients With Unresectable or Metastatic Melanoma Not Previously Treated With PD-1 or PD-L1 Inhibitors				Advanced	Yes		Exploratory	Yes	ICI					Yes	HDAC inhibitors			2021				Yes	Yes	Recruiting				Industry	HUYABIO International, LLC.	Bristol-Myers Squibb
NCT02962947	MELABLOCK: A Clinical Trial on the Efficacy and Safety of Propranolol 80 mg in Melanoma Patients	Melablock: A Multicentre Randomized, Double---blinded and Placebo---controlled Clinical Trial on the Efficacy and Safety of Once Daily Propranolol 80 mg Retard for the Prevention of Cutaneous Malignant Melanoma Recurrence				Advanced	Yes		Exploratory									Yes	Beta Blocker	2017			Yes			Unknown status				Other	Azienda Sanitaria di Firenze
NCT03470922	A Study of Relatlimab Plus Nivolumab Versus Nivolumab Alone in Participants With Advanced Melanoma	A Randomized, Double-Blind Phase 2/3 Study of Relatlimab Combined With Nivolumab Versus Nivolumab in Participants With Previously Untreated Metastatic or Unresectable Melanoma				Advanced	Yes		Exploratory	Yes	ICI									2018				Yes	Yes	Active, not recruiting		Yes		Industry	Bristol-Myers Squibb
NCT03928275	The Response to Intralesional IL-2 and/or BCG Treatment for Cutaneous Metastatic Melanoma	The Response to Intralesional IL-2 and/or BCG Treatment for Cutaneous Metastatic Melanoma				Advanced		Yes	Exploratory	Yes	Cytokine T cell Immunostimulatory									2021				Yes	Yes	Not yet recruiting				Other	Carman Giacomantonio	Nova Scotia Health Authority
NCT04695977	CMP-001 in Combination With Nivolumab Compared to Nivolumab Monotherapy in Subjects With Advanced Melanoma	A Randomized, Open-label, Active-control, Phase 2/3 Study of First-line Intratumoral CMP-001 in Combination With Intravenous Nivolumab Compared to Nivolumab Monotherapy in Subjects With Unresectable or Metastatic Melanoma				Advanced	Yes	Yes	Exploratory	Yes	ICI Cytokine									2021				Yes	Yes	Recruiting				Industry	Regeneron Pharmaceuticals	Bristol-Myers Squibb
NCT02339571	A Phase II/III Trial of Nivolumab, Ipilimumab, and GM-CSF in Patients With Advanced Melanoma	Randomized Phase II/III Study of Nivolumab Plus Ipilimumab Plus Sargramostim Versus Nivolumab Plus Ipilimumab in Patients With Unresectable Stage III or Stage IV Melanoma				Advanced	Yes		Exploratory	Yes	ICI Cytokine									2015				Yes	Yes	Recruiting				NIH	National Cancer Institute (NCI)
NCT03329846	An Investigational Immuno-therapy Study of BMS-986205 Combined With Nivolumab, Compared to Nivolumab by Itself, in Patients With Advanced Melanoma	A Phase 3, Randomized, Double-blind Study of BMS-986205 Combined With Nivolumab Versus Nivolumab in Participants With Metastatic or Unresectable Melanoma That is Previously Untreated				Advanced	Yes		Exploratory	Yes	ICI					Yes	IDO-1 inhibitors			2017				Yes	Yes	Completed			Yes	Industry	Bristol-Myers Squibb
NCT04901988	Circulating Tumour DNA guidEd Therapy for Stage IIB/C mElanoma After surgiCal resecTION	Circulating Tumour DNA guidEd Therapy for Stage IIB/C mElanoma After surgiCal resecTION (DETECTION)				Early	Yes		Approved	Yes	ICI									2021			Yes			Recruiting				Other	The Christie NHS Foundation Trust	University of Manchester Manchester Academic Health Science Centre Liverpool Clinical Trials Centre
NCT03233828	Pre-Treatment of Highly Suspicious Pigmented Skin Lesions With Interleukin-2	Pre-Treatment of Highly Suspicious Pigmented Skin Lesions With Interleukin-2				Early		Yes	Approved	Yes	Cytokine									2018		Yes				Recruiting				Other	Carman Giacomantonio	Nova Scotia Health Authority
NCT01502696	Adjuvant PEG Intron in Ulcerated Melanoma	Adjuvant Pegylated-Interferon-alpha2b (SylatronTM) for 2 Years Versus Observation in Patients With an Ulcerated Primary Cutaneous Melanoma With T(2-4)bN0M0: a Randomized Phase III Trial of the EORTC Melanoma Group.				Early	Yes		Approved	Yes	Cytokine									2012			Yes			Unknown status				Other	European Organisation for Research and Treatment of Cancer - EORTC	NCIC Clinical Trials Group
NCT04309409	Adjuvant Nivolumab Treatment in Stage II (IIA, IIB, IIC) High-risk Melanoma	Adjuvant Nivolumab Treatment in Stage II High-risk Melanoma - A Randomized, Controlled, Phase III Trial With Biomarker-based Risk Stratification				Early	Yes		Approved	Yes	ICI									2020			Yes			Recruiting				Other	University Hospital, Essen
NCT04099251	Effectiveness Study of Nivolumab Compared to Placebo in Prevention of Recurrent Melanoma After Complete Resection of Stage IIB/C Melanoma	A Phase 3, Randomized, Double-Blind Study of Adjuvant Immunotherapy With Nivolumab Versus Placebo After Complete Resection of Stage IIB/C Melanoma				Early	Yes		Approved	Yes	ICI									2019			Yes			Active, not recruiting				Industry	Bristol-Myers Squibb
NCT03553836	Safety and Efficacy of Pembrolizumab Compared to Placebo in Resected High-risk Stage II Melanoma (MK-3475-716/KEYNOTE-716)	Adjuvant Therapy With Pembrolizumab Versus Placebo in Resected High-risk Stage II Melanoma: A Randomized, Double-blind Phase 3 Study (KEYNOTE-716)				Early	Yes		Approved	Yes	ICI									2018			Yes			Active, not recruiting				Industry	Merck Sharp & Dohme LLC
NCT04277663	The Study of IBI310 in Combination With IBI308 Compared to High-Dose Interferon In Patients With Acral Melanoma That Has Been Removed by Surgery	A Phase 3, Open-label, Multicenter Study, IBI310 in Combination With IBI308 and IBI308 Compared to High-Dose Interferon In Patients With Acral Melanoma That Has Been Removed by Surgery				Early	Yes		Approved	Yes	ICI									2020			Yes		Yes	Recruiting				Industry	Innovent Biologics (Suzhou) Co. Ltd.
NCT05270044	Adjuvant Encorafenib and Binimetinib in High-risk Stage II Melanoma With a BRAF Mutation. (COLUMBUS-AD)	Adjuvant Encorafenib & Binimetinib vs. Placebo in Fully Resected Stage IIB/C BRAF V600E/K Mutated Melanoma: a Randomized Triple-blind Phase III Study in Collaboration With the EORTC Melanoma Group				Early	Yes		Approved			Yes	MAPK signaling pathway inhibitors							2022			Yes		Yes	Recruiting				Industry / Other	Pierre Fabre Medicament	European Organisation for Research and Treatment of Cancer - EORTC
NCT01264874	MelaViD: A Trial on Vitamin D Supplementation for Resected Stage II Melanoma Patients	Phase III, Randomized, Double Blind Trial on Vitamin D Supplementation for Resected Stage II Melanoma Patients				Early	Yes		Exploratory									Yes	Cell cycle inhibitor/vitamin D	2010			Yes			Terminated	poor accrual rate			Other	European Institute of Oncology
NCT01826864	Sargramostim or Hypertonic Saline Before Sentinel Lymph Node Biopsy in Treating Patients With Stage IB-II Melanoma	Randomized Phase III Trial to Compare the Immunodulatory Effects of Leukine vs. Saline for Early-stage Melanoma Patients Undergoing Sentinel Lymph Node Dissection				Early		Yes	Exploratory	Yes	Cytokine									2011		Yes				Withdrawn	No participants enrolled			Other / Industry / NIH	Jonsson Comprehensive Cancer Center	Genzyme, a Sanofi Company National Cancer Institute (NCI)
NCT01088737	Imiquimod to Detect Residual Lesions and Prevent Recurrence of Lentigo Maligna	An Open Monocentric Pilot Study to Investigate the Potential of Imiquimod 5% Cream to Detect Residual and to Prevent Recurrence of Lentigo Maligna After Surgical Excision				Early		Yes	Exploratory	Yes	Cytokine									2011			Yes			Unknown status				Other	Medical University of Graz
NCT01720407	Relevance of Imiquimod as Neo-adjuvant Treatment to Reduce Excision Size and the Risk of Intralesional Excision in Lentigo Malignant of the Face	Relevance of Imiquimod as Neo-adjuvant Treatment to Reduce Excision Size and the Risk of Intralesional Excision in Lentigo Malignant of the Face				Early		Yes	Exploratory	Yes	Cytokine									2012		Yes				Active, not recruiting				Other / Industry	Nantes University Hospital	MEDA Pharma GmbH & Co. KG
NCT02394132	Radiotherapy or Imiquimod in Complex Lentigo Maligna	A Randomised Controlled Multicentre Trial of Imiquimod Versus Radiotherapy for Lentigo Maligna (LM) When Staged Surgical Excision With 5mm Margins is Not Possible, is Refused, or Fails		Yes	Yes	Early		Yes	Exploratory	Yes	Cytokine									2015						Active, not recruiting				Other	Melanoma and Skin Cancer Trials Limited	Melanoma Institute Australia
NCT01223248	Randomized Study Comparing Two Dosing Schedules for Hypofractionated Image-Guided Radiation Therapy	A Phase III Randomized Study Comparing Two Dosing Schedules for Hypofractionated Image-Guided Radiation Therapy in Patients With Metastatic Cancer		Yes		Advanced			Radiation											2010				Yes		Active, not recruiting				Other	Memorial Sloan Kettering Cancer Center	University of Pisa University of California, San Francisco The Champalimaud Centre, Lisbon, Portugal
NCT04588246	Testing the Addition of Whole Brain Radiotherapy Using a Technique That Avoids the Hippocampus to Stereotactic Radiosurgery in People With Cancer That Has Spread to the Brain and Come Back in Other Areas of the Brain After Earlier Stereotactic Radiosurgery	Phase III Trial of Salvage Stereotactic Radiosurgery (SRS) or SRS + Hippocampal-Avoidant Whole Brain Radiotherapy (HA-WBRT) for First or Second Distant Brain Relapse After Upfront SRS With Brain Metastasis Velocity &gt;/= 4 Brain Metastases/Year		Yes		Advanced			Radiation											2020				Yes		Recruiting				Other / NIH	NRG Oncology	National Cancer Institute (NCI)
NCT03075072	Hippocampal Sparing Whole Brain Radiation Versus Stereotactic Radiation in Patients With 5-20 Brain Metastases: A Phase III, Randomized Trial	Hippocampal Sparing Whole Brain Radiation Versus Stereotactic Radiation (SRS) in Patients With 5-20 Brain Metastases: A Phase III, Randomized Clinical Trial		Yes		Advanced			Radiation											2017				Yes		Recruiting				Other	Dana-Farber Cancer Institute	Brigham and Women's Hospital
ACTRN12607000512426	Whole Brain Radiotherapy following local treatment of melanoma brain metastases	Whole Brain Radiotherapy following local treatment of intracranial metastases of melanoma – A randomised phase III trial		Yes		Advanced			Radiation											2007				Yes		Active, not recruiting				Other	Melanoma and Skin Cancer Trials Limited	Trans Tasman Radiation Oncology Group University of Oxford
NCT00975520	The effect of postoperative radiation therapy on time to local relapse in patients with neurotropic melanoma of the head and neck.	A randomised trial to evaluate the effect of postoperative radiation therapy following wide excision of neurotropic melanoma of the head and neck on time to local relapse (RTN2 Study)		Yes		Early			Radiation											2009			Yes			Active, not recruiting				Other	Melanoma and Skin Cancer Trials Limited	Trans Tasman Radiation Oncology Group
NCT02385214	MelmarT Melanoma Margins Trial Investigating 1cm v 2cm Wide Excision Margins for Primary Cutaneous Melanoma	A Phase III, Multi-centre, Multi-national Randomised Control Trial Investigating 1cm v 2cm Wide Excision Margins for Primary Cutaneous Melanoma	Yes			Advanced			Surgery											2015						Active, not recruiting				Other	Melanoma and Skin Cancer Trials Limited	Peter MacCallum Cancer Centre, Australia Norfolk and Norwich University Hospitals NHS Foundation Trust
NCT02166788	Evaluation of Groin Lymphadenectomy Extent For Metastatic Melanoma	Inguinal or Ilio-inguinal Lymphadenectomy for Patients With Metastatic Melanoma to Groin Lymph Nodes and no Evidence of Pelvic Disease on PET/CT Scan - A Randomised Phase III Trial (EAGLE FM)	Yes			Advanced			Surgery											2015						Active, not recruiting				Other	Melanoma and Skin Cancer Trials Limited	Cancer Council New South Wales Melanoma Institute Australia
NCT03860883	Melanoma Margins Trial-II: 1cm v 2cm Wide Surgical Excision Margins for AJCC Stage II Primary Cutaneous Melanoma	Melanoma Margins Trial-II - A Phase III, Multi-centre Randomised Controlled Trial Investigating 1cm v 2cm Wide Surgical Excision Margins for AJCC Stage II Primary Cutaneous Melanoma (02.18 MelMarT-II)	Yes			Early			Surgery											2019						Recruiting				Other	Melanoma and Skin Cancer Trials Limited	Norfolk and Norwich University Hospitals NHS Foundation Trust Canadian Cancer Trials Group Cancer Trials Ireland Zuyderland Medical Centre
JPRN-UMIN000029997	Confirmatory Trial of Non-amputative Digit Preservation Surgery in Subungual Melanoma	Confirmatory Trial of Non-amputative Digit Preservation Surgery in Subungual Melanoma	Yes			Early			Surgery											2017						Open public recruiting				Other	Japan Clinical Oncology Group (JCOG)	National Cancer Center
NCT01106040	Breast and Melanoma Trial With Lymphoseek to Identify Lymph Nodes	A Phase 3, Prospective, Open-Label, Multicenter Comparison Study of Lymphoseek® and Vital Blue Dye as Lymphoid Tissue Targeting Agents in Patients With Known Melanoma or Breast Cancer Who Are Undergoing Lymph Node Mapping	Yes (LM)						Surgery											2010						Completed				Industry	Navidea Biopharmaceuticals
NCT03294330	SPY-X: A Study to Assess the Feasibility of Using SPY Alone for Sentinel Node Localization for Melanoma or Breast Cancer	SPY-X: A Study to Assess the Feasibility of Using Real-time Fluorescence Lymphangiography Alone for Sentinel Node Localization in Patients With Melanoma or Breast Cancer	Yes (LM)						Surgery											2017						Completed				Other	Milton S. Hershey Medical Center	Vassar Brothers Medical Center
NCT02997553	Fluorescence for Sentinel Lymph Node Identification in Cancer Surgery	Reliability of Indocyanine Green Use in Sentinel Lymph Node Identification in Cancer Surgery	Yes (LM)						Surgery											2017						Recruiting				Other	Institut de Cancérologie de Lorraine
2016-002978-13	Assessment of a novel hybrid radiopharmaceutical¿s use (ICG - 99mTc ¿ nanocolloid) applied in sentinel lymph node biopsy	Assessment of the feasibility and clinical efficacy of the ICG - 99mTc - nanocolloid for sentinel lymph node biopsy	Yes (LM)						Surgery											2021						Ongoing				Other	AZIENDA OSPEDALIERO-UNIVERSITARIA PISANA	Associazione Contro il Melanoma ONLUS Societ B.S.N Biological Sales Network srl
